# Supplementary material for: New distributional records for ants and the evaluation of ant species richness and endemism patterns in Mexico
Source: Biodivers Data J. 2021 May 10;9:e60630. doi: 10.3897/BDJ.9.e60630 (PMC8128848; doi:10.3897/BDJ.9.e60630)
Supplement: XML Treatment for Atta texana [file BDJ.9.e60630-treatment1.xml]

<!DOCTYPE tp:taxon-treatment
  PUBLIC "-//TaxonX//DTD Taxonomic Treatment Publishing DTD v0 20100105//EN" "tax-treatment-NSO.dtd">
<tp:taxon-treatment xmlns:tp="http://www.plazi.org/taxpub"><tp:treatment-meta><mixed-citation publication-type="journal"><person-group><name><surname>Aguilar-Méndez</surname><given-names>Mario J.</given-names></name><name><surname>Rosas-Mejía</surname><given-names>Madai</given-names></name><name><surname>Vásquez-Bolaños</surname><given-names>Miguel</given-names></name><name><surname>González-Hernández</surname><given-names>Gloria Angélica</given-names></name><name><surname>Janda</surname><given-names>Milan</given-names></name></person-group><article-title>New distributional records for ants and the evaluation of ant species richness and endemism patterns in Mexico</article-title><source>Biodivers Data J</source><day>10</day><month>5</month><year>2021</year><volume>9</volume><pub-id pub-id-type="doi">10.3897/BDJ.9.e60630</pub-id></mixed-citation></tp:treatment-meta><tp:nomenclature><tp:taxon-name><object-id xmlns:xlink="http://www.w3.org/1999/xlink" content-type="arpha" xlink:type="simple">75352B7F-C0AF-57D8-975E-E19A0A56426D</object-id><tp:taxon-name-part taxon-name-part-type="genus">Atta</tp:taxon-name-part> <tp:taxon-name-part taxon-name-part-type="species">texana</tp:taxon-name-part></tp:taxon-name><tp:taxon-authority>(Buckley, 1860)</tp:taxon-authority></tp:nomenclature><tp:treatment-sec sec-type="materials"><title>Materials</title><list list-type="alpha-lower" list-content="occurrences"><list-item><p><bold>Type status:</bold> <named-content xmlns:xlink="http://www.w3.org/1999/xlink" content-type="dwc:typeStatus" xlink:type="simple">Other material</named-content>. <bold>Occurrence:</bold> lifeStage: <named-content xmlns:xlink="http://www.w3.org/1999/xlink" content-type="dwc:lifeStage" xlink:type="simple">adult</named-content>; reproductiveCondition: <named-content xmlns:xlink="http://www.w3.org/1999/xlink" content-type="dwc:reproductiveCondition" xlink:type="simple">non-reproductive</named-content>; <bold>Taxon:</bold> kingdom: <named-content xmlns:xlink="http://www.w3.org/1999/xlink" content-type="dwc:kingdom" xlink:type="simple"><tp:taxon-name><tp:taxon-name-part taxon-name-part-type="kingdom">Animalia</tp:taxon-name-part></tp:taxon-name></named-content>; phylum: <named-content xmlns:xlink="http://www.w3.org/1999/xlink" content-type="dwc:phylum" xlink:type="simple"><tp:taxon-name><tp:taxon-name-part taxon-name-part-type="phylum">Arthropoda</tp:taxon-name-part></tp:taxon-name></named-content>; class: <named-content xmlns:xlink="http://www.w3.org/1999/xlink" content-type="dwc:class" xlink:type="simple"><tp:taxon-name><tp:taxon-name-part taxon-name-part-type="class">Insecta</tp:taxon-name-part></tp:taxon-name></named-content>; order: <named-content xmlns:xlink="http://www.w3.org/1999/xlink" content-type="dwc:order" xlink:type="simple"><tp:taxon-name><tp:taxon-name-part taxon-name-part-type="order">Hymenoptera</tp:taxon-name-part></tp:taxon-name></named-content>; family: <named-content xmlns:xlink="http://www.w3.org/1999/xlink" content-type="dwc:family" xlink:type="simple"><tp:taxon-name><tp:taxon-name-part taxon-name-part-type="family">Formicidae</tp:taxon-name-part></tp:taxon-name></named-content>; genus: <named-content xmlns:xlink="http://www.w3.org/1999/xlink" content-type="dwc:genus" xlink:type="simple"><tp:taxon-name><tp:taxon-name-part taxon-name-part-type="genus">Atta</tp:taxon-name-part></tp:taxon-name></named-content>; scientificNameAuthorship: <named-content xmlns:xlink="http://www.w3.org/1999/xlink" content-type="dwc:scientificNameAuthorship" xlink:type="simple">(Buckley, 1860)</named-content>; <bold>Location:</bold> country: <named-content xmlns:xlink="http://www.w3.org/1999/xlink" content-type="dwc:country" xlink:type="simple">Mexico</named-content>; stateProvince: <named-content xmlns:xlink="http://www.w3.org/1999/xlink" content-type="dwc:stateProvince" xlink:type="simple">Guanajuato</named-content>; locality: <named-content xmlns:xlink="http://www.w3.org/1999/xlink" content-type="dwc:locality" xlink:type="simple">Santa Rosa de Lima</named-content>; verbatimElevation: <named-content xmlns:xlink="http://www.w3.org/1999/xlink" content-type="dwc:verbatimElevation" xlink:type="simple">2296 m</named-content>; decimalLatitude: <named-content xmlns:xlink="http://www.w3.org/1999/xlink" content-type="dwc:decimalLatitude" xlink:type="simple">21.12928</named-content>; decimalLongitude: <named-content xmlns:xlink="http://www.w3.org/1999/xlink" content-type="dwc:decimalLongitude" xlink:type="simple">-101.18494</named-content>; <bold>Identification:</bold> identifiedBy: <named-content xmlns:xlink="http://www.w3.org/1999/xlink" content-type="dwc:identifiedBy" xlink:type="simple">Aguilar-Méndez M.J.; Rosas-Mejía M.; Vásquez-Bolaños M.</named-content>; <bold>Event:</bold> samplingProtocol: <named-content xmlns:xlink="http://www.w3.org/1999/xlink" content-type="dwc:samplingProtocol" xlink:type="simple">Hand collecting</named-content>; year: <named-content xmlns:xlink="http://www.w3.org/1999/xlink" content-type="dwc:year" xlink:type="simple">2017</named-content>; month: <named-content xmlns:xlink="http://www.w3.org/1999/xlink" content-type="dwc:month" xlink:type="simple">5</named-content>; day: <named-content xmlns:xlink="http://www.w3.org/1999/xlink" content-type="dwc:day" xlink:type="simple">20</named-content>; habitat: <named-content xmlns:xlink="http://www.w3.org/1999/xlink" content-type="dwc:habitat" xlink:type="simple">annual temporal and semi-permanent agriculture</named-content></p></list-item></list></tp:treatment-sec><tp:treatment-sec sec-type="Distribution"><title>Distribution</title><p><italic><tp:taxon-name><tp:taxon-name-part taxon-name-part-type="genus" reg="Atta">Atta</tp:taxon-name-part> <tp:taxon-name-part taxon-name-part-type="species" reg="texana">texana</tp:taxon-name-part></tp:taxon-name></italic> (Buckley, 1860) were found at Santa Rosa de Lima, Guanajuato, in an oak forest with an average mean temperature (amt) of 15.31ºC and 60.41 mm/cm<sup>2</sup> of annual mean precipitation (amp). The native distribution of <italic><tp:taxon-name><tp:taxon-name-part taxon-name-part-type="genus" reg="Atta">A.</tp:taxon-name-part> <tp:taxon-name-part taxon-name-part-type="species" reg="texana">texana</tp:taxon-name-part></tp:taxon-name></italic> is continuous from Texas to Tabasco, in addition to records from Panama and Cuba. Dry habitats, similar to those that we found in Guanajuato, are represented in such nearby States of San Luis Potosi and Durango. Even though these ants are found in dry conditions, they are also recorded in more humid habitats (<xref ref-type="bibr" rid="B6311743">Mueller et al. 2011</xref>).</p></tp:treatment-sec><tp:treatment-sec sec-type="Biology"><title>Biology</title><p><italic><tp:taxon-name><tp:taxon-name-part taxon-name-part-type="genus" reg="Atta">Atta</tp:taxon-name-part> <tp:taxon-name-part taxon-name-part-type="species" reg="texana">texana</tp:taxon-name-part></tp:taxon-name></italic> cultivate fungi as food. To maintain the fungal colony, defoliation of the nearby vegetation is needed, because the plant biomass serves as detrital substrate (<xref ref-type="bibr" rid="B6311777">Schowalter and Ring 2017</xref>). This leaf cutting ant needs suitable sites for nesting and the distribution of host plants can regulate their populations (<xref ref-type="bibr" rid="B6312410">Waller 1982</xref>). The mutualistic <italic><tp:taxon-name><tp:taxon-name-part taxon-name-part-type="genus" reg="Leucoagaricus">Leucoagaricus</tp:taxon-name-part> <tp:taxon-name-part taxon-name-part-type="species" reg="gongylophorus">gongylophorus</tp:taxon-name-part></tp:taxon-name></italic>, associated with <italic><tp:taxon-name><tp:taxon-name-part taxon-name-part-type="genus" reg="Atta">A.</tp:taxon-name-part> <tp:taxon-name-part taxon-name-part-type="species" reg="texana">texana</tp:taxon-name-part></tp:taxon-name></italic>, tolerates cold more than other fungi associated with leaf-cutting ants. This could explain the northern occurrence of this species (<xref ref-type="bibr" rid="B6311743">Mueller et al. 2011</xref>).</p></tp:treatment-sec><ref-list><ref id="B6311743"><element-citation xmlns:xlink="http://www.w3.org/1999/xlink" publication-type="article" xlink:type="simple"><person-group person-group-type="author"><name name-style="western"><surname>Mueller</surname><given-names>U. G.</given-names></name><name name-style="western"><surname>Mikheyev</surname><given-names>A. S.</given-names></name><name name-style="western"><surname>Hong</surname><given-names>E.</given-names></name><name name-style="western"><surname>Sen</surname><given-names>R.</given-names></name><name name-style="western"><surname>Warren</surname><given-names>D. L.</given-names></name><name name-style="western"><surname>Solomon</surname><given-names>S. E.</given-names></name><name name-style="western"><surname>Ishak</surname><given-names>H. D.</given-names></name><name name-style="western"><surname>Cooper</surname><given-names>M.</given-names></name><name name-style="western"><surname>Miller</surname><given-names>J. L.</given-names></name><name name-style="western"><surname>Shaffer</surname><given-names>K. A.</given-names></name><name name-style="western"><surname>Juenger</surname><given-names>T. E.</given-names></name></person-group><year>2011</year><article-title>Evolution of cold-tolerant fungal symbionts permits winter fungiculture by leafcutter ants at the northern frontier of a tropical ant-fungus symbiosis.</article-title><source>Proceedings of the National Academy of Sciences of the United States of America</source><volume>108</volume><issue>10</issue><fpage>4053</fpage><lpage>4056</lpage><pub-id pub-id-type="doi">10.1073/pnas.1015806108</pub-id></element-citation></ref><ref id="B6311777"><element-citation xmlns:xlink="http://www.w3.org/1999/xlink" publication-type="article" xlink:type="simple"><person-group person-group-type="author"><name name-style="western"><surname>Schowalter</surname><given-names>T. D.</given-names></name><name name-style="western"><surname>Ring</surname><given-names>D. R.</given-names></name></person-group><year>2017</year><article-title>Biology and management of the Texas leafcutting ant (<tp:taxon-name><tp:taxon-name-part taxon-name-part-type="order">Hymenoptera</tp:taxon-name-part></tp:taxon-name>: <tp:taxon-name><tp:taxon-name-part taxon-name-part-type="family">Formicidae</tp:taxon-name-part></tp:taxon-name>)</article-title><source>Journal of Integrated Pest Management</source><volume>8</volume><issue>1</issue><fpage>16</fpage></element-citation></ref><ref id="B6312410"><element-citation xmlns:xlink="http://www.w3.org/1999/xlink" publication-type="article" xlink:type="simple"><person-group person-group-type="author"><name name-style="western"><surname>Waller</surname><given-names>D. A.</given-names></name></person-group><year>1982</year><article-title>Leaf-cutting ants and avoided plants: Defences against <italic><tp:taxon-name><tp:taxon-name-part taxon-name-part-type="genus" reg="Atta">Atta</tp:taxon-name-part> <tp:taxon-name-part taxon-name-part-type="species" reg="texana">texana</tp:taxon-name-part></tp:taxon-name></italic> attack.</article-title><source>Oecologia</source><volume>52</volume><issue>3</issue><fpage>400</fpage><lpage>403</lpage><pub-id pub-id-type="doi">10.1007/BF00367966</pub-id></element-citation></ref></ref-list></tp:taxon-treatment>
