# Supplementary material for: New distributional records for ants and the evaluation of ant species richness and endemism patterns in Mexico
Source: Biodivers Data J. 2021 May 10;9:e60630. doi: 10.3897/BDJ.9.e60630 (PMC8128848; doi:10.3897/BDJ.9.e60630)
Supplement: XML Treatment for Formica propatula [file BDJ.9.e60630-treatment8.xml]

<!DOCTYPE tp:taxon-treatment
  PUBLIC "-//TaxonX//DTD Taxonomic Treatment Publishing DTD v0 20100105//EN" "tax-treatment-NSO.dtd">
<tp:taxon-treatment xmlns:tp="http://www.plazi.org/taxpub"><tp:treatment-meta><mixed-citation publication-type="journal"><person-group><name><surname>Aguilar-Méndez</surname><given-names>Mario J.</given-names></name><name><surname>Rosas-Mejía</surname><given-names>Madai</given-names></name><name><surname>Vásquez-Bolaños</surname><given-names>Miguel</given-names></name><name><surname>González-Hernández</surname><given-names>Gloria Angélica</given-names></name><name><surname>Janda</surname><given-names>Milan</given-names></name></person-group><article-title>New distributional records for ants and the evaluation of ant species richness and endemism patterns in Mexico</article-title><source>Biodivers Data J</source><day>10</day><month>5</month><year>2021</year><volume>9</volume><pub-id pub-id-type="doi">10.3897/BDJ.9.e60630</pub-id></mixed-citation></tp:treatment-meta><tp:nomenclature><tp:taxon-name><object-id xmlns:xlink="http://www.w3.org/1999/xlink" content-type="arpha" xlink:type="simple">B5196199-599C-58C4-AEF5-9AD4C767FE51</object-id><tp:taxon-name-part taxon-name-part-type="genus">Formica</tp:taxon-name-part> <tp:taxon-name-part taxon-name-part-type="species">propatula</tp:taxon-name-part></tp:taxon-name><tp:taxon-authority>Francoeur, 1973</tp:taxon-authority></tp:nomenclature><tp:treatment-sec sec-type="materials"><title>Materials</title><list list-type="alpha-lower" list-content="occurrences"><list-item><p><bold>Type status:</bold> <named-content xmlns:xlink="http://www.w3.org/1999/xlink" content-type="dwc:typeStatus" xlink:type="simple">Other material</named-content>. <bold>Occurrence:</bold> lifeStage: <named-content xmlns:xlink="http://www.w3.org/1999/xlink" content-type="dwc:lifeStage" xlink:type="simple">adult</named-content>; reproductiveCondition: <named-content xmlns:xlink="http://www.w3.org/1999/xlink" content-type="dwc:reproductiveCondition" xlink:type="simple">non-reproductive</named-content>; <bold>Taxon:</bold> kingdom: <named-content xmlns:xlink="http://www.w3.org/1999/xlink" content-type="dwc:kingdom" xlink:type="simple"><tp:taxon-name><tp:taxon-name-part taxon-name-part-type="kingdom">Animalia</tp:taxon-name-part></tp:taxon-name></named-content>; phylum: <named-content xmlns:xlink="http://www.w3.org/1999/xlink" content-type="dwc:phylum" xlink:type="simple"><tp:taxon-name><tp:taxon-name-part taxon-name-part-type="phylum">Arthropoda</tp:taxon-name-part></tp:taxon-name></named-content>; class: <named-content xmlns:xlink="http://www.w3.org/1999/xlink" content-type="dwc:class" xlink:type="simple"><tp:taxon-name><tp:taxon-name-part taxon-name-part-type="class">Insecta</tp:taxon-name-part></tp:taxon-name></named-content>; order: <named-content xmlns:xlink="http://www.w3.org/1999/xlink" content-type="dwc:order" xlink:type="simple"><tp:taxon-name><tp:taxon-name-part taxon-name-part-type="order">Hymenoptera</tp:taxon-name-part></tp:taxon-name></named-content>; family: <named-content xmlns:xlink="http://www.w3.org/1999/xlink" content-type="dwc:family" xlink:type="simple"><tp:taxon-name><tp:taxon-name-part taxon-name-part-type="family">Formicidae</tp:taxon-name-part></tp:taxon-name></named-content>; genus: <named-content xmlns:xlink="http://www.w3.org/1999/xlink" content-type="dwc:genus" xlink:type="simple"><tp:taxon-name><tp:taxon-name-part taxon-name-part-type="genus">Formica</tp:taxon-name-part></tp:taxon-name></named-content>; scientificNameAuthorship: <named-content xmlns:xlink="http://www.w3.org/1999/xlink" content-type="dwc:scientificNameAuthorship" xlink:type="simple">Francoeur 1973</named-content>; <bold>Location:</bold> country: <named-content xmlns:xlink="http://www.w3.org/1999/xlink" content-type="dwc:country" xlink:type="simple">Mexico</named-content>; stateProvince: <named-content xmlns:xlink="http://www.w3.org/1999/xlink" content-type="dwc:stateProvince" xlink:type="simple">Michoacán</named-content>; locality: <named-content xmlns:xlink="http://www.w3.org/1999/xlink" content-type="dwc:locality" xlink:type="simple">Encinar Quiroga</named-content>; verbatimElevation: <named-content xmlns:xlink="http://www.w3.org/1999/xlink" content-type="dwc:verbatimElevation" xlink:type="simple">2431 m</named-content>; decimalLatitude: <named-content xmlns:xlink="http://www.w3.org/1999/xlink" content-type="dwc:decimalLatitude" xlink:type="simple">19.701824</named-content>; decimalLongitude: <named-content xmlns:xlink="http://www.w3.org/1999/xlink" content-type="dwc:decimalLongitude" xlink:type="simple">-101.468782</named-content>; <bold>Identification:</bold> identifiedBy: <named-content xmlns:xlink="http://www.w3.org/1999/xlink" content-type="dwc:identifiedBy" xlink:type="simple">Aguilar-Méndez M.J.; Rosas-Mejía M.; Vásquez-Bolaños M.</named-content>; <bold>Event:</bold> samplingProtocol: <named-content xmlns:xlink="http://www.w3.org/1999/xlink" content-type="dwc:samplingProtocol" xlink:type="simple">Hand collecting</named-content>; year: <named-content xmlns:xlink="http://www.w3.org/1999/xlink" content-type="dwc:year" xlink:type="simple">2017</named-content>; month: <named-content xmlns:xlink="http://www.w3.org/1999/xlink" content-type="dwc:month" xlink:type="simple">8</named-content>; day: <named-content xmlns:xlink="http://www.w3.org/1999/xlink" content-type="dwc:day" xlink:type="simple">26</named-content>; habitat: <named-content xmlns:xlink="http://www.w3.org/1999/xlink" content-type="dwc:habitat" xlink:type="simple">oak forest</named-content></p></list-item></list></tp:treatment-sec><tp:treatment-sec sec-type="Distribution"><title>Distribution</title><p><italic><tp:taxon-name><tp:taxon-name-part taxon-name-part-type="genus" reg="Formica">Formica</tp:taxon-name-part> <tp:taxon-name-part taxon-name-part-type="species" reg="propatula">propatula</tp:taxon-name-part></tp:taxon-name></italic> Francoeur, 1973 were found in an oak forest near Quiroga, Michoacán de Ocampo with 16ºC of amt and 67.4 mm/cm<sup>2</sup> of amp. <italic><tp:taxon-name><tp:taxon-name-part taxon-name-part-type="genus" reg="Formica">Formica</tp:taxon-name-part> <tp:taxon-name-part taxon-name-part-type="species" reg="propulata">propulata</tp:taxon-name-part></tp:taxon-name></italic> have been exclusively recorded in Mexico in Oaxaca, Guanajuato, Guerrero, Puebla, Tlaxcala, Hidalgo, Mexico State, Mexico City and Coahuila. Recently, <italic><tp:taxon-name><tp:taxon-name-part taxon-name-part-type="genus" reg="Formica">F.</tp:taxon-name-part> <tp:taxon-name-part taxon-name-part-type="species" reg="propatula">propatula</tp:taxon-name-part></tp:taxon-name></italic> has been found associated with a template oak forest and agricultural land in Tlaxcala (<xref ref-type="bibr" rid="B6362044">Cuautle et al. 2020</xref>).</p></tp:treatment-sec><ref-list><ref id="B6362044"><element-citation xmlns:xlink="http://www.w3.org/1999/xlink" publication-type="article" xlink:type="simple"><person-group person-group-type="author"><name name-style="western"><surname>Cuautle</surname><given-names>Mariana</given-names></name><name name-style="western"><surname>Castillo-Guevara</surname><given-names>Citlalli</given-names></name><name name-style="western"><surname>Juárez-Juárez</surname><given-names>Brenda</given-names></name><name name-style="western"><surname>Pérez-Toledo</surname><given-names>Gibran</given-names></name></person-group><year>2020</year><article-title>Ants (<tp:taxon-name><tp:taxon-name-part taxon-name-part-type="order">Hymenoptera</tp:taxon-name-part></tp:taxon-name>: <tp:taxon-name><tp:taxon-name-part taxon-name-part-type="family">Formicidae</tp:taxon-name-part></tp:taxon-name>) in a temperate ecosystem from La Malinche National Park, Mexico</article-title><source>Florida Entomologist</source><volume>103</volume><issue>3</issue><fpage>321</fpage><lpage>328</lpage><pub-id pub-id-type="doi">10.1653/024.103.0303</pub-id></element-citation></ref></ref-list></tp:taxon-treatment>
