# Supplementary material for: New distributional records for ants and the evaluation of ant species richness and endemism patterns in Mexico
Source: Biodivers Data J. 2021 May 10;9:e60630. doi: 10.3897/BDJ.9.e60630 (PMC8128848; doi:10.3897/BDJ.9.e60630)
Supplement: XML Treatment for Syscia augustae [file BDJ.9.e60630-treatment12.xml]

<!DOCTYPE tp:taxon-treatment
  PUBLIC "-//TaxonX//DTD Taxonomic Treatment Publishing DTD v0 20100105//EN" "tax-treatment-NSO.dtd">
<tp:taxon-treatment xmlns:tp="http://www.plazi.org/taxpub"><tp:treatment-meta><mixed-citation publication-type="journal"><person-group><name><surname>Aguilar-Méndez</surname><given-names>Mario J.</given-names></name><name><surname>Rosas-Mejía</surname><given-names>Madai</given-names></name><name><surname>Vásquez-Bolaños</surname><given-names>Miguel</given-names></name><name><surname>González-Hernández</surname><given-names>Gloria Angélica</given-names></name><name><surname>Janda</surname><given-names>Milan</given-names></name></person-group><article-title>New distributional records for ants and the evaluation of ant species richness and endemism patterns in Mexico</article-title><source>Biodivers Data J</source><day>10</day><month>5</month><year>2021</year><volume>9</volume><pub-id pub-id-type="doi">10.3897/BDJ.9.e60630</pub-id></mixed-citation></tp:treatment-meta><tp:nomenclature><tp:taxon-name><object-id xmlns:xlink="http://www.w3.org/1999/xlink" content-type="arpha" xlink:type="simple">180CF0DA-DAD9-546A-B606-0CC69B5B8A3E</object-id><tp:taxon-name-part taxon-name-part-type="genus">Syscia</tp:taxon-name-part> <tp:taxon-name-part taxon-name-part-type="species">augustae</tp:taxon-name-part></tp:taxon-name><tp:taxon-authority>(Wheeler, W.M., 1902)</tp:taxon-authority></tp:nomenclature><tp:treatment-sec sec-type="materials"><title>Materials</title><list list-type="alpha-lower" list-content="occurrences"><list-item><p><bold>Type status:</bold> <named-content xmlns:xlink="http://www.w3.org/1999/xlink" content-type="dwc:typeStatus" xlink:type="simple">Other material</named-content>. <bold>Occurrence:</bold> lifeStage: <named-content xmlns:xlink="http://www.w3.org/1999/xlink" content-type="dwc:lifeStage" xlink:type="simple">adult</named-content>; reproductiveCondition: <named-content xmlns:xlink="http://www.w3.org/1999/xlink" content-type="dwc:reproductiveCondition" xlink:type="simple">non-reproductive</named-content>; <bold>Taxon:</bold> kingdom: <named-content xmlns:xlink="http://www.w3.org/1999/xlink" content-type="dwc:kingdom" xlink:type="simple"><tp:taxon-name><tp:taxon-name-part taxon-name-part-type="kingdom">Animalia</tp:taxon-name-part></tp:taxon-name></named-content>; phylum: <named-content xmlns:xlink="http://www.w3.org/1999/xlink" content-type="dwc:phylum" xlink:type="simple"><tp:taxon-name><tp:taxon-name-part taxon-name-part-type="phylum">Arthropoda</tp:taxon-name-part></tp:taxon-name></named-content>; class: <named-content xmlns:xlink="http://www.w3.org/1999/xlink" content-type="dwc:class" xlink:type="simple"><tp:taxon-name><tp:taxon-name-part taxon-name-part-type="class">Insecta</tp:taxon-name-part></tp:taxon-name></named-content>; order: <named-content xmlns:xlink="http://www.w3.org/1999/xlink" content-type="dwc:order" xlink:type="simple"><tp:taxon-name><tp:taxon-name-part taxon-name-part-type="order">Hymenoptera</tp:taxon-name-part></tp:taxon-name></named-content>; family: <named-content xmlns:xlink="http://www.w3.org/1999/xlink" content-type="dwc:family" xlink:type="simple"><tp:taxon-name><tp:taxon-name-part taxon-name-part-type="family">Formicidae</tp:taxon-name-part></tp:taxon-name></named-content>; genus: <named-content xmlns:xlink="http://www.w3.org/1999/xlink" content-type="dwc:genus" xlink:type="simple"><tp:taxon-name><tp:taxon-name-part taxon-name-part-type="genus">Syscia</tp:taxon-name-part></tp:taxon-name></named-content>; scientificNameAuthorship: <named-content xmlns:xlink="http://www.w3.org/1999/xlink" content-type="dwc:scientificNameAuthorship" xlink:type="simple">(Wheeler, W.M., 1902)</named-content>; <bold>Location:</bold> country: <named-content xmlns:xlink="http://www.w3.org/1999/xlink" content-type="dwc:country" xlink:type="simple">Mexico</named-content>; stateProvince: <named-content xmlns:xlink="http://www.w3.org/1999/xlink" content-type="dwc:stateProvince" xlink:type="simple">Queretaro</named-content>; locality: <named-content xmlns:xlink="http://www.w3.org/1999/xlink" content-type="dwc:locality" xlink:type="simple">Sierra Gorda</named-content>; verbatimElevation: <named-content xmlns:xlink="http://www.w3.org/1999/xlink" content-type="dwc:verbatimElevation" xlink:type="simple">2575 m</named-content>; decimalLatitude: <named-content xmlns:xlink="http://www.w3.org/1999/xlink" content-type="dwc:decimalLatitude" xlink:type="simple">21.11977</named-content>; decimalLongitude: <named-content xmlns:xlink="http://www.w3.org/1999/xlink" content-type="dwc:decimalLongitude" xlink:type="simple">-99.6599</named-content>; <bold>Identification:</bold> identifiedBy: <named-content xmlns:xlink="http://www.w3.org/1999/xlink" content-type="dwc:identifiedBy" xlink:type="simple">Aguilar-Méndez M.J.; Rosas-Mejía M.; Vásquez-Bolaños M.</named-content>; <bold>Event:</bold> samplingProtocol: <named-content xmlns:xlink="http://www.w3.org/1999/xlink" content-type="dwc:samplingProtocol" xlink:type="simple">Hand collecting</named-content>; year: <named-content xmlns:xlink="http://www.w3.org/1999/xlink" content-type="dwc:year" xlink:type="simple">2017</named-content>; month: <named-content xmlns:xlink="http://www.w3.org/1999/xlink" content-type="dwc:month" xlink:type="simple">11</named-content>; day: <named-content xmlns:xlink="http://www.w3.org/1999/xlink" content-type="dwc:day" xlink:type="simple">21</named-content>; habitat: <named-content xmlns:xlink="http://www.w3.org/1999/xlink" content-type="dwc:habitat" xlink:type="simple">induced grassland</named-content></p></list-item></list></tp:treatment-sec><tp:treatment-sec sec-type="Distribution"><title>Distribution</title><p><italic><tp:taxon-name><tp:taxon-name-part taxon-name-part-type="genus" reg="Syscia">Syscia</tp:taxon-name-part> <tp:taxon-name-part taxon-name-part-type="species" reg="augustae">augustae</tp:taxon-name-part></tp:taxon-name></italic> (Wheeler W.M., 1902) were found on an induced grassland in Jalpan De La Sierra, Queretaro, at 2575 m a.s.l., 18.3ºC of amt and 45.5 mm/cm<sup>2</sup> of amp. This species has been recorded in all the U.S. southern border States. In Mexico, they are recorded in Baja California Peninsula, Sonora, Sinaloa, Nuevo León, Tamaulipas, Veracruz de Ignacio de la Llave and Oaxaca. Recently, <xref ref-type="bibr" rid="B6311212">Borowiec (2016)</xref> recorded this species in southeast Asia, in Borneo, Japan and India.</p></tp:treatment-sec><tp:treatment-sec sec-type="Biology"><title>Biology</title><p><italic><tp:taxon-name><tp:taxon-name-part taxon-name-part-type="genus" reg="Syscia">Syscia</tp:taxon-name-part> <tp:taxon-name-part taxon-name-part-type="species" reg="augustae">augustae</tp:taxon-name-part></tp:taxon-name></italic> is a subterranean, blind ant with predatory behaviour (<xref ref-type="bibr" rid="B6312419">Wheeler 1902</xref>). These ants can be found in the leaf litter, under stones and in branches on the soil, usually in moist habitats (<xref ref-type="bibr" rid="B6311658">MacKay and Mackay 2002</xref>).</p></tp:treatment-sec><ref-list><ref id="B6311212"><element-citation xmlns:xlink="http://www.w3.org/1999/xlink" publication-type="article" xlink:type="simple"><person-group person-group-type="author"><name name-style="western"><surname>Borowiec</surname><given-names>Marek</given-names></name></person-group><year>2016</year><article-title>Generic revision of the ant subfamily <tp:taxon-name><tp:taxon-name-part taxon-name-part-type="subfamily">Dorylinae</tp:taxon-name-part></tp:taxon-name> (<tp:taxon-name><tp:taxon-name-part taxon-name-part-type="order">Hymenoptera</tp:taxon-name-part></tp:taxon-name>, <tp:taxon-name><tp:taxon-name-part taxon-name-part-type="family">Formicidae</tp:taxon-name-part></tp:taxon-name>)</article-title><source>ZooKeys</source><volume>608</volume><fpage>1</fpage><lpage>280</lpage><pub-id pub-id-type="doi">10.3897/zookeys.608.9427</pub-id></element-citation></ref><ref id="B6312419"><element-citation xmlns:xlink="http://www.w3.org/1999/xlink" publication-type="article" xlink:type="simple"><person-group person-group-type="author"><name name-style="western"><surname>Wheeler</surname><given-names>W. M.</given-names></name></person-group><year>1902</year><article-title>An American <italic><tp:taxon-name><tp:taxon-name-part taxon-name-part-type="genus" reg="Cerapachys">Cerapachys</tp:taxon-name-part></tp:taxon-name></italic>, with remarks on the affinities of the <tp:taxon-name><tp:taxon-name-part taxon-name-part-type="subfamily">Cerapachyinae</tp:taxon-name-part></tp:taxon-name></article-title><source>The Biological Bulletin</source><volume>3</volume><issue>5</issue><fpage>181</fpage><lpage>191</lpage><pub-id pub-id-type="doi">10.2307/1535872</pub-id></element-citation></ref><ref id="B6311658"><element-citation xmlns:xlink="http://www.w3.org/1999/xlink" publication-type="book" xlink:type="simple"><person-group person-group-type="author"><name name-style="western"><surname>MacKay</surname><given-names>W. P.</given-names></name><name name-style="western"><surname>Mackay</surname><given-names>E.</given-names></name></person-group><year>2002</year><source>The ants of New Mexico (<tp:taxon-name><tp:taxon-name-part taxon-name-part-type="order">Hymenoptera</tp:taxon-name-part></tp:taxon-name>: <tp:taxon-name><tp:taxon-name-part taxon-name-part-type="family">Formicidae</tp:taxon-name-part></tp:taxon-name>)</source><publisher-name>Edwin Mellen Press</publisher-name><publisher-loc>Lewiston, NY</publisher-loc><size units="page">428</size></element-citation></ref></ref-list></tp:taxon-treatment>
